# Supplementary material for: Altered Expression of Shorter p53 Family Isoforms Can Impact Melanoma Aggressiveness
Source: Cancers (Basel). 2021 Oct 18;13(20):5231. doi: 10.3390/cancers13205231 (PMC8533715; doi:10.3390/cancers13205231)
Supplement: Supplementary file 1 [file cancers-13-05231-s001.zip]

Archive with 1 entries (1 files):
- cancers-1417131 Supplementary layout final.pdf
